# Supplementary material for: Development of a prognostic model related to mitochondria and programmed cell death-related genes in bladder cancer
Source: Front Genet. 2025 Dec 4;16:1615167. doi: 10.3389/fgene.2025.1615167 (PMC12713357; doi:10.3389/fgene.2025.1615167)
Supplement: Supplementary file 1 [file Table1.xls]

## Sheet: Sheet1
Additional file 1 Primer sequence list for RT-qPCR
primers	sequences
POLB F	ATTCCAGTCCAAGCAGACGG
POLB R	TCGTTCCCATTCTGCAGGTC
FASN F	GTACGGAGTTGGGGAAGCTC
FASN R	CTCCTTCCCTTCTTGGCAGG
VDAC2 F	ACGGTGTCTCCTTCACTTCG
VDAC2 R	GGGAATCTGGTGGTGTCCTG
RHOT2 F	GCATCCTGTTACTGGGCGAG
RHOT2 R	CACTCCACGCAGGTCTCAAT
GAPDH F	CGAAGGTGGAGTCAACGGATTT
GAPDH R	ATGGGTGGAATCATATTGGAAC
